# Supplementary material for: Degradation of lignocelluloses in straw using AC-1, a thermophilic composite microbial system
Source: PeerJ. 2021 Nov 1;9:e12364. doi: 10.7717/peerj.12364 (PMC8567851; doi:10.7717/peerj.12364)
Supplement: Supplemental Information 1 [file peerj-09-12364-s001.zip › raw data/raw data.xlsx]

## Sheet: cellulose，hemicellulose，lignin
	rice straw		hemicellulose		cellulose		lignin
0	0		0		0		0
1	8.17	2.22	6.51	1.97	15.11	2.18	3.79	1.34
3	22.49	1.91	31.33	2.01	25.67	1.89	2.82	1.55
6	42.52	2.17	50.66	1.76	65.07	2.32	8.61	1.57
9	55.88	1.78	72.34	1.98	87.78	1.99	15.65	1.45
12	77.51	1.8	75.87	6.22	96.89	1.95	18.36	2.01
15	78.92	1.73	82.49	1.66	97.2	1.89	20.12	1.91

## Sheet: VFA
d	formic acid		acetic acid
0	0.3329	0.01	0.51842	0.02
1	0.3339	0.02	0.51942	0.01
3	0.57669	0.01	0.89451	0.02
5	0.54142	0.02	0.36129	0.03
7	0.67398	0.01	0.57894	0.02
9	0.81604	0.03	0.34836	0.05
12	0.77138	0.01	0.17147	0.02
15	0.77785	0.05	0.28007	0.02

## Sheet: pH
	pH
0	7.1	0.1
1	6.4	0.1
3	6.6	0.2
5	7	0.1
7	6.95	0.1
9	6.9	0.1
12	7.1	0.3
15	7.2	0.1

## Sheet: degradation ability
filer paper	99.2	1.01
absorbent cotton	92.6	1.51
rice straw	78.9	0.76
℃
50	55.1	0.52
55	63.2	1.02
60	78.9	1.52
65	66.3	1.09
70	64.8	0.53
